# Supplementary material for: Evolution of the chicken Toll-like receptor gene family: A story of gene gain and gene loss
Source: BMC Genomics. 2008 Feb 1;9:62. doi: 10.1186/1471-2164-9-62 (PMC2275738; doi:10.1186/1471-2164-9-62)
Supplement: Additional file 1 — List of accession numbers. Accession numbers of the nucleotide and protein sequences used in this paper. [file 1471-2164-9-62-S1.xls]

## Sheet: Sheet1
Organism	Gene	nucleotide accession	Protein accession
Cow	TLR1	AY634628	AAT48486
	TLR2	AY634629	AAT48487
	TLR3	AJ812026	CAH19226
	TLR4	AB056444	BAB86840
	TLR6	NM_001001159	NP_001001159
	TLR7	XM_585590	XP_585590
	TLR9	NM_183081	NP_898904
	TLR10	XM_589503	XP_589503
Dog	TLR2	AB189639	BAD42423
	TLR3	XM_540020	XP_540020
	TLR4	AB080363	BAB85609
	TLR5	XM_545722	XP_545722
	TLR7	XM_548863	XP_548863
	TLR8	XM_548864	XP_548864
	TLR9	NM_001002998	NP_001002998
	TLR10	XM_545953	XP_545953
Chicken	TLR1LA	AB109401	BAD67422
	TLR1LB	DQ518918	ABF67957
	TLR2A	NM_204278	NP_989609
	TLR2B	AB046533	BAB16842
	TLR3	NM_001011691	NP_001011691
	TLR4	AY064697	AAL49971
	TLR5	AJ626848	CAF25167
	TLR7	NM_001011688	NP_001011688
	TLR15	XM_419294	XP_419294
	TLR21	NM_001030558	NP_001025729
Horse	TLR2	AY429602	AAR08196
	TLR4	AY005808	AAF91076
Cat	TLR4	AB060687	BAB43947
	TLR9	AY137581	AAN15751
Fugu	TLR1	AC156430	AAW69368
	TLR2	AC156432	AAW69370
	TLR3	AC156436	AAW69373
	TLR5	AC156437	AAW69374
	TLR5S	AC156440	AAW69378
	TLR7	AC156438	AAW69375
	TLR8	AC156438	AAW69376
	TLR9	AC156439	AAW69377
	TLR14	AC156431	AAW69369
	TLR21	AB101002	BAC66138
	TLR22	AC156434	AAW69372
	TLR23	AC156435	AAW70378
Gorilla	TLR4	AH011592	AAM18617
Human	TLR1	BC089403	AAH89403
	TLR2	BC033756	AAH33756
	TLR3	BC096335	AAH96335
	TLR4	NM_138556	NP_612566
	TLR5	NM_003268	NP_003259
	TLR6	NM_006068	NP_006059
	TLR7	NM_016562	NP_057646
	TLR8	BC101074	AAI01075
	TLR9	NM_017442	NP_059138
	TLR10	NM_030956	NP_112218
Lamprey	TLR14a	AB109402	BAE47505
	TLR14b	AB109403	BAE47506
Macaque	TLR2	AY045573	AAK91868
Mouse	TLR1	AY009154	AAG37302
	TLR2	NM_011905	NP_036035
	TLR3	AF355152	AAK26117
	TLR4	BC029856	AAH29856
	TLR5	AF186107	AAF65625
	TLR6	BC055366	AAH55366
	TLR7	AY035889	AAK62676
	TLR8	AY035890	AAK62677
	TLR9	AF314224	AAK28488
	TLR11	AY510704	AAS37672
	TLR12	AK137624	BAE23434
	TLR13	AY510706	AAS37674
Rainbow trout	TLR5	AB091105	BAD38860
	TLR5S	AB062504	BAC65467
	TLR22a	AJ628348	CAF31506
	TLR22b	AJ878915	CAI48084
Rabbit	TLR2	AY101393	AAM50059
	TLR4	AY101394	AAM50060
Sheep	TLR9	AY859727	AAW50955
Pygmy chimp	TLR4	AH008351	AAF05320
Chimp	TLR1	XM_517148	XP_517148
	TLR2	XM_526707	XP_526707
	TLR3	XM_526756	XP_526756
	TLR7	XM_528892	XP_528892
	TLR8	XM_528893	XP_528893
Japanese flounder	TLR2	AB109393	BAD01044
	TLR22	AB109396	BAD01047
Rat	TLR1	XM_223421	XP_223421
	TLR2	NM_198769	NP_942064
	TLR4	NM_019178	NP_062051
	TLR5	XM_223016	XP_223016
	TLR6	NM_207604	NP_997487
	TLR7	XM_228909	XP_228909
	TLR9	AY191271	AAO91938
	TLR10	XM_223422	XP_223422
	TLR11	XM_573751	XP_573751
	TLR12	XM_342922	XP_342923
	TLR13	XM_228540	XP_228540
Seabream	TLR9A	AY751798	AAW81698
	TLR9B	AY751798	AAW81699
Pig	TLR1	AB210286	BAD93714
	TLR2	AB085935	BAC99316
	TLR4	AB188301	BAD36843
	TLR5	AB208697	BAD91800
	TLR6	AB085936	BAC99317
	TLR8	AB092975	BAC66635
	TLR9	AB071394	BAC66473
	TLR10	AB208699	BAD91802
Frog	TLR5	BC084773	AAH84773
Zebrafish	TLR1	XM_692439	XP_697531
	TLR2	AY388399	AAQ90474
	TLR3	AY616582	AAT37633
	TLR4	AY388400	AAQ90475
	TLR14	XM_681833	XP_686925
	TLR18	XM_682223	XP_687315
	TLR19	XM_685162	XP_690254
	TLR22	XM_692565	XP_697657
Ma's night monkey	TLR9	AY788894	AAX14714
Goldfish	TLR22	AY162178	AAO19474
Hamster	TLR4	AF153676	AAD41891
Armadillo	TLR6	DQ113655	AAZ52552
Plattypus	TLR4	ox_plat1_486998.486998	ox_plat1_486998.486998
	TLR10	Q95M53.1_1	Q95M53.1_1
	TLR12	Q6R5P0.1_1	Q6R5P0.1_1
Opossum	TLR1Like	GENSCAN00000044775	GENSCAN00000044775
	TLR2	GENSCAN00000064928.	GENSCAN00000064928.
	TLR4	GENSCAN00000005205	GENSCAN00000005205
	TLR5	GENSCAN00000085052	GENSCAN00000085052
	TLR7	GENSCAN00000075194	GENSCAN00000075194
	TLR8	GENSCAN00000075192	GENSCAN00000075192
	TLR9	GENSCAN00000072192	GENSCAN00000072192
	TLR13	GENSCAN00000087210	GENSCAN00000087210
Bat	TLR2	GENSCAN00000036186.	GENSCAN00000036186.
	TLR12	GENSCAN00000017443	GENSCAN00000017443
X. tropicalis	TLR1Like	FGENESH00000024271	FGENESH00000024271.
	TLR2c	FGENESH00000109088.	FGENESH00000109088.
	TLR2d	FGENESH00000109417	FGENESH00000109417
	TLR3	GENSCAN00000052440.	GENSCAN00000052440.
	TLR5	FGENESH00000106852.	FGENESH00000106852.
	TLR8	FGENESH00000109906.	FGENESH00000109906.
	TLR9	GENSCAN00000012275.	GENSCAN00000012275.
	TLR16	GENSCAN00000034368.	GENSCAN00000034368.
	TLR13	GENSCAN00000043392	GENSCAN00000043392
	TLR14a	GENSCAN00000031705.	GENSCAN00000031705.
	TLR14b	GENSCAN00000031706.	GENSCAN00000031706.
	TLR14c	GENSCAN00000031703.	GENSCAN00000031703.
	TLR21	FGENESH00000097351.	FGENESH00000097351.
	TLR22	GENSCAN00000054063.	GENSCAN00000054063.
