# Supplementary material for: Evolution of the chicken Toll-like receptor gene family: A story of gene gain and gene loss
Source: BMC Genomics. 2008 Feb 1;9:62. doi: 10.1186/1471-2164-9-62 (PMC2275738; doi:10.1186/1471-2164-9-62)
Supplement: Additional file 3 — List of primers used. The PCR and sequencing primers used in this investigation. [file 1471-2164-9-62-S3.xls]

## Sheet: Sheet1
Gene	Orientation	Sequence	Origin
TLR1LB TOP	F	TCCCTGAAAAATACCTGCCTT	this investigation
	R	CAGATTTCGTAGCCTGGAGC	this investigation
TLR1LB	F	TGGCCTGGCTAAGAAAAATGA	Yilmaz et al. (2005)
	R	GCTCATGTCCAGATACCTCAGTGA	Yilmaz et al. (2005)
TLR1LB MID	F	TCCTTCATCTGACAGTCCCC	this investigation
	R	TGGTACCTCGCAGGGATAAC	this investigation
TLR1LB BOT	F	TACGAGCTGTACTTTGCCCA	this investigation
	R	AACAAGGAGAAGAAGAAACTGCAT	this investigation
TLR2GAP	F	AACTGCCATTTCTCAAGGAG	this investigation
TLR2A GAP	R	TATACTGAAACGAGCTCCTAACCTGT	this investigation
TLR2B GAP	R	ACAGTCTCCATTTTTAATGATCCTA	this investigation
